# Supplementary material for: Plant-Based Meat Alternatives on the Island of Ireland: Changes in the Market and Comparisons with Conventional Meat
Source: Foods. 2025 Mar 6;14(5):903. doi: 10.3390/foods14050903 (PMC11899366; doi:10.3390/foods14050903)
Supplement: Supplementary file 1 [file foods-14-00903-s001.zip]

Archive with 1 entries (1 files):
- foods-3453012-supplementary.pdf
